# Supplementary material for: CMTM3 Suppresses Proliferation and Osteogenic Transdifferentiation of C2C12 Myoblasts through p53 Upregulation
Source: Cells. 2024 Aug 14;13(16):1352. doi: 10.3390/cells13161352 (PMC11352514; doi:10.3390/cells13161352)
Supplement: Supplementary file 1 [file cells-13-01352-s001.zip]

Archive with 1 entries (1 files):
- cells-3136908-supplementary.pdf
